# Supplementary material for: Detecting Airborne Pollen Using an Automatic, Real-Time Monitoring System: Evidence from Two Sites
Source: Int J Environ Res Public Health. 2022 Feb 21;19(4):2471. doi: 10.3390/ijerph19042471 (PMC8872361; doi:10.3390/ijerph19042471)
Supplement: Supplementary file 1 [file ijerph-19-02471-s001.zip]

Archive with 1 entries (1 files):
- SUPPLEMENTARY MATERIAL LEGENDS.pdf
